# Supplementary material for: Childhood Brain Tumors: A Review of Strategies to Translate CNS Drug Delivery to Clinical Trials
Source: Cancers (Basel). 2023 Jan 30;15(3):857. doi: 10.3390/cancers15030857 (PMC9913389; doi:10.3390/cancers15030857)
Supplement: Supplementary file 1 [file cancers-15-00857-s001.zip]

Archive with 1 entries (1 files):
- cancers-2154426-supplementary.pdf
